# Supplementary material for: Crickets in Context: How Environment and Morph Relate to Locomotory Behavior
Source: Ecol Evol. 2025 Dec 26;15(12):e72804. doi: 10.1002/ece3.72804 (PMC12742988; doi:10.1002/ece3.72804)
Supplement: Supplementary file 1 — Data S1: ece372804‐sup‐0001‐DataS1.xlsx. [file ECE3-15-e72804-s001.xlsx]

## Sheet: lab experiment
Morph	ID	Pronotum	Arena	exmp_date	exmpt_time	temp	time_till_move_s	lines_crossed_3_min	lines_crossed_5_min	log(time_till_move)	burrowY/N	wallWalkY/N
a	1	6.33	grass	2024-08-08	13:42:00	80.1	4	23	35	1.38629	n	3
a	1	6.33	mat	2024-08-08	13:50:00	80.1	24	58	104	3.17805	n	3
p	2	6.02	mat	2024-08-08	14:00:00	80	20	38	60	2.99573	n	1
p	2	6.02	grass	2024-08-08	14:08:00	80	2	26	37	0.693147	y	1
p	3	6.14	mat	2024-08-08	14:24:00	80	4	45	72	1.38629	n	1
p	3	6.14	grass	2024-08-08	14:30:00	79.7	4	19	30	1.38629	y	3
p	4	6.24	mat	2024-08-09	17:15:00	80.2	8	52	68	2.07944	n	1
p	4	6.24	grass	2024-08-09	17:24:00	80.1	2	26	39	0.693147	y	1
p	5	5.8	grass	2024-08-09	17:32:00	80	12	39	57	2.48491	y	1
p	5	5.8	mat	2024-08-09	17:40:00	79.9	14	20	37	2.63906	n	3
a	6	6.05	grass	2024-08-10	12:05:00	80.1	4	61	61	1.38629	y	1
a	6	6.05	mat	2024-08-10	12:16:00	79.9	56	29	29	4.02535	n	3
a	7	6.82	mat	2024-08-10	12:24:00	79.8	64	46	72	4.15888	n	3
a	7	6.82	grass	2024-08-10	12:32:00	79.9	34	20	39	3.52636	y	1
p	8	6.36	mat	2024-08-10	12:40:00	80.1	36	80	144	3.58352	n	3
p	8	6.36	grass	2024-08-10	12:48:00	80.1	10	38	71	2.30259	y	1
a	9	6.52	mat	2024-08-10	12:56:00	80	22	46	80	3.09104	n	3
a	9	6.52	grass	2024-08-10	01:04:00	79.9	36	23	31	3.58352	y	3
p	10	6.46	grass	2024-08-10	01:14:00	79.8	10	27	33	2.30259	n	3
p	10	6.46	mat	2024-08-10	01:24:00	79.9	1	68	81	0	n	3
a	11	5.6	grass	2024-08-11	15:50:00	80.1	22	18	28	3.09104	y	1
a	11	5.6	mat	2024-08-11	15:55:00	80.1	44	40	80	3.78419	n	3
a	12	5.56	mat	2024-08-11	16:06:00	80	42	16	22	3.73767	n	3
a	12	5.56	grass	2024-08-11	16:12:00	80	34	14	24	3.52636	y	3
a	13	5.2	mat	2024-08-11	16:26:00	79.9	2	64	89	0.693147	n	3
a	13	5.2	grass	2024-08-11	16:34:00	79.8	1	14	22	0	y	3
p	14	5.62	grass	2024-08-11	16:42:00	79.9	23	19	32	3.13549	y	3
p	14	5.62	mat	2024-08-11	16:50:00	80.1	42	38	79	3.73767	n	3
p	15	5.76	grass	2024-08-11	17:02:00	80.1	17	20	34	2.83321	y	3
p	15	5.76	mat	2024-08-11	17:10:00	80.1	20	89	157	2.99573	n	3
a	16	6.13	mat	2024-08-18	15:55:00	80.1	4	40	61	1.38629	n	1
a	16	6.13	grass	2024-08-18	16:02:00	79.8	24	9	15	3.17805	y	3
p	17	6.14	grass	2024-08-18	16:10:00	79.9	1	5	6	0	n	3
p	17	6.14	mat	2024-08-18	16:18:00	80.1	45	15	25	3.80666	n	1
a	18	5.85	mat	2024-08-18	16:24:00	80.2	1	36	56	0	y	3
a	18	5.85	grass	2024-08-18	16:32:00	80	14	15	22	2.63906	y	3
p	19	5.74	grass	2024-08-18	16:44:00	79.8	8	9	13	2.07944	y	3
p	19	5.74	mat	2024-08-18	16:52:00	80	58	8	8	4.06044	n	3
p	20	5.72	grass	2024-08-18	17:00:00	80.3	6	32	58	1.79176	n	3
p	20	5.72	mat	2024-08-18	17:08:00	80	28	88	147	3.3322	n	3
p	21	5.68	mat	2024-08-18	17:20:00	79.7	18	50	53	2.89037	y	3
p	21	5.68	grass	2024-08-18	17:28:00	80	22	19	28	3.09104	n	3
a	22	6.35	grass	2024-08-19	13:15:00	79.8	8	26	42	2.07944	n	3
a	22	6.35	mat	2024-08-19	13:22:00	79.9	1	86	137	0	n	3
p	23	5.75	mat	2024-08-19	13:30:00	80.1	14	54	73	2.63906	n	3
p	23	5.75	grass	2024-08-19	13:36:00	80.2	4	34	39	1.38629	n	3
a	24	5.26	grass	2024-08-19	17:28:00	79.8	1	7	10	0	y	3
a	24	5.26	mat	2024-08-19	17:35:00	80.1	10	74	157	2.30259	n	3
p	25	6.06	grass	2024-08-19	17:42:00	80.3	20	5	9	2.99573	n	3
p	25	6.06	mat	2024-08-19	18:48:00	80.1	6	40	58	1.79176	n	3
p	26	6	grass	2024-08-20	12:32:00	80.3	86	4	5	4.45435	n	3
p	26	6	mat	2024-08-20	12:38:00	80.2	26	92	162	3.2581	n	3
a	27	5.68	mat	2024-08-20	12:46:00	80.1	14	11	11	2.63906	n	3
a	27	5.68	grass	2024-08-20	12:53:00	80	42	36	50	3.73767	n	3
p	28	6.14	mat	2024-08-20	13:04:00	79.9	1	55	89	0	n	3
p	28	6.14	grass	2024-08-20	13:10:00	79.8	2	18	27	0.693147	y	1
a	29	5.06	mat	2024-08-20	13:16:00	79.8	2	48	70	0.693147	n	3
a	29	5.06	grass	2024-08-20	13:26:00	79.7	6	22	30	1.79176	y	3
a	30	5.31	mat	2024-08-20	13:48:00	80.3	5	52	60	1.60944	n	1
a	30	5.31	grass	2024-08-20	13:55:00	80.6	1	9	15	0	y	1
p	31	6.08	grass	2024-08-20	14:02:00	80.4	1	22	30	0	n	3
p	31	6.08	mat	2024-08-20	14:12:00	80	6	75	110	1.79176	n	1
p	32	5.8	mat	2024-08-20	14:18:00	79.8	5	76	127	1.60944	n	3
p	32	5.8	grass	2024-08-20	14:26:00	79.6	2	40	74	0.693147	n	1
p	33	5.12	mat	2024-08-21	16:46:00	80.3	49	65	119	3.89182	n	3
p	33	5.12	grass	2024-08-21	16:54:00	80	2	45	74	0.693147	n	3
p	34	5.35	grass	2024-08-21	16:32:00	79.8	14	14	19	2.63906	y	3
p	34	5.35	mat	2024-08-21	16:38:00	80	0	50	72		n	1
a	35	5.47	mat	2024-08-21	17:04:00	79.8	2	81	114	0.693147	n	3
a	35	5.47	grass	2024-08-21	17:10:00	79.8	2	26	50	0.693147	n	3
a	36	5.3	mat	2024-08-22	12:40:00	79.8	0	23	42		n	3
a	36	5.3	grass	2024-08-22	12:48:00	79.9	15	44	58	2.70805	n	3
a	37	5.78	grass	2024-08-22	12:56:00	80	26	17	22	3.2581	y	3
a	37	5.78	mat	2024-08-22	13:02:00	80.2	30	49	94	3.4012	n	3
a	38	5.7	mat	2024-08-22	13:10:00	80.1	7	64	117	1.94591	n	3
a	38	5.7	grass	2024-08-22	13:18:00	79.9	138	3	19	4.92725	n	1
a	39	5.88	grass	2024-08-22	13:28:00	79.8	4	22	37	1.38629	n	1
a	39	5.88	mat	2024-08-22	13:34:00	80	9	72	118	2.19722	n	3
p	40	5.62	mat	2024-08-22	13:42:00	80.3	40	37	74	3.68888	n	3
p	40	5.62	grass	2024-08-22	13:48:00	80.2	36	20	38	3.58352	n	3
a	41	5.72	mat	2024-08-22	13:58:00	79.9	22	33	33	3.09104	n	1
a	41	5.72	grass	2024-08-22	14:04:00	79.7	12	16	25	2.48491	n	3
a	42	5.38	grass	2024-08-22	14:18:00	80.2	34	10	15	3.52636	n	3
a	42	5.38	mat	2024-08-22	14:28:00	80.1	28	13	39	3.3322	n	3

## Sheet: field experiment
ID	morph	date	B	ST	R
SaA_9.28_4_FM	FM	2021-09-28	0	1	0													0
SaA_9.28_8_FM	FM	2021-09-28	0	0.825	0.0916667													0.175
SaA_9.28_9_FM	FM	2021-09-28	0.028777	0.791367	0.0863309													0.208633
KiJ_9.28_5_FM	FM	2021-09-28	0	0.875	0.0416667													0.125
Na_9.30_8_FM	FM	2021-09-30	0	0.703333	0.296667													0.296667
LG_9.30_8_FM	FM	2021-09-30	0.0304569	0.93401	0.0203046													0.0659898
LeMi_10.5_2_FM	FM	2021-10-05	0	0.264228	0													0.735772
LeMi_10.5_19_FM	FM	2021-10-05	0	0.583333	0.0454545													0.416667
SaA_10.5_2_FM	FM	2021-10-05	0	0.860927	0.119205													0.139073
SaA_10.5_4_FM	FM	2021-10-05	0	1	0													0
SaA_10.5_6_FM	FM	2021-10-05	0.180556	0.736111	0.0625													0.263889
SaA_10.5_8_FM	FM	2021-10-05	0	0.914286	0													0.0857143
SaA_10.5_11_FM	FM	2021-10-05	0	0.875	0.0291667													0.125
SaA_10.5_12_FM	FM	2021-10-05	0	0.97	0.03													0.03
SaA_10.5_15_FM	FM	2021-10-05	0	1	0													0
SaA_10.5_16_FM	FM	2021-10-05	0	0.54375	0													0.45625
MiZ_10.5_1_FM	FM	2021-10-05	0.233533	0.179641	0.257485													0.820359
MiZ_10.5_3_FM	FM	2021-10-05	0.672727	0.322727	0.00454546													0.677273
MiZ_10.5_4_FM	FM	2021-10-05	0.194444	0.805556	0													0.194444
MiZ_10.5_8_FM	FM	2021-10-05	0	1	0													0
Miz_10.5_9_FM	FM	2021-10-05	0	1	0													0
SB_10.5_6_FM	FM	2021-10-05	0.708333	0.241667	0.05													0.758333
SB_10.5_11_FM	FM	2021-10-05	0.441667	0.508333	0.05													0.491667
SB_10.5_13_FM	FM	2021-10-05	0.15	0.691667	0.158333													0.308333
Mli_10.5_1_FM	FM	2021-10-05	0.0444444	0.616667	0.3													0.383333
Mli_10.5_3_FM	FM	2021-10-05	0	1	0													0
Mli_10.5_FM	FM	2021-10-05	0	1	0													0
Mli_10.5_9_FM	FM	2021-10-05	0	1	0													0
Mli_10.5_11_FM	FM	2021-10-05	0	1	0													0
Mli_10.5_19_FM	FM	2021-10-05	0	1	0													0
AdKa_10.7_4_FM	FM	2021-10-07	0	1	0													0
AdKa_10.7_20_FM	FM	2021-10-07	0.181102	0.212598	0.346457													0.787402
AnGa_10.7_1_FM	FM	2021-10-07	0.19802	0.80198	0													0.19802
AnGa_10.7_3_FM	FM	2021-10-07	0	0.6	0													0.4
AnGa_10.7_9_FM	FM	2021-10-07	0	1	0													0
AnGa_10.7_12_FM	FM	2021-10-07	0	1	0													0
AnGa_10.7_16_FM	FM	2021-10-07	0.00666667	0.0733333	0													0.926667
LG_10.7_6_FM	FM	2021-10-07	0	0.96	0.04													0.04
LG_10.7_14_FM	FM	2021-10-07	0	1	0													0
LG_10.7_15_FM	FM	2021-10-07	0.546667	0.273333	0.18													0.726667
LG_1O.7_17_FM	FM	2021-10-07	0.13	0.706667	0.146667													0.293333
LG_10.7_19_FM	FM	2021-10-07	0	0.880829	0.0310881													0.119171
KN_10.7_17_FM	FM		0	1	0													0
Eli_10.12_2_FM	FM	2021-10-12	0	1	0													0
Eli_10.12_14_FM	FM	2021-10-12	1	0	0													1
Eli_10.12_16_FM	FM	2021-10-12	0	1	0													0
ELi_10.12_20_FM	FM	2021-10-12	0	0.995	0													0.005
SaA_10.12_1_FM	FM	2021-10-12	0	1	0													0
SaA_10.12_3_FM	FM	2021-10-12	0	0.578125	0.0234375													0.421875
SaA_10.12_8_FM	FM	2021-10-12	0	0.878981	0.0700637													0.121019
SaA_10.12_10_FM	FM	2021-10-12	0	0.503759	0													0.496241
SaA_10.12_17_FM	FM	2021-10-12	0.380282	0.464789	0.0422535													0.535211
SaA_10.12_20_FM	FM	2021-10-12	0	0.699187	0.162602													0.300813
MiZ_10.12_1_FM	FM	2021-10-12	0	1	0													0
MiZ_10.12_5_FM	FM	2021-10-12	0	1	0													0
MiZ_10.12_7_FM	FM	2021-10-12	0.266667	0.5	0.233333													0.5
MiZ_10.12_9_FM	FM	2021-10-12	0	0.0766667	0													0.923333
SB_10.12_7_FM	FM	2021-10-12	0	1	0													0
SB_10.12_9_FM	FM	2021-10-12	0	0.95	0.05													0.05
SB_10.12_12_FM	FM	2021-10-12	0	0.744186	0.162791													0.255814
SB_10.12_13_FM	FM	2021-10-12	1	0	0													1
SB_10.12_18_FM	FM	2021-10-12	0.266667	0.551111	0.182222													0.448889
KiJ_10.12_2_FM	FM	2021-10-12	0	0.816667	0.133333													0.183333
KiJ_10.12_5_FM	FM	2021-10-12	0.916667	0	0.0833333													1
KiJ_10.12_10_FM	FM	2021-10-12	0.766667	0.222222	0.0111111													0.777778
KiJ_10.12_16_FM	FM	2021-10-12	0.75	0	0.25													1
KiJ_10.12_18_FM	FM	2021-10-12	0	0.333333	0.0583333													0.666667
NaAn_10.14_1_FM	FM	2021-10-14	0.556667	0.143333	0.24													0.856667
NaAn_10.14_9_FM	FM	2021-10-14	0	1	0													0
AdKa_10.14_9_FM	FM	2021-10-14	0	1	0													0
LG_10.14_14_FM	FM	2021-10-14	0	1	0													0
LiGa_10.19_3_FM	FM	2021-10-19	0.33617	0.408511	0.161702													0.591489
LiGa_20.19_13_FM	FM	2021-10-19	0	0.94	0.06													0.06
LiGa_10.19_14_FM	FM	2021-10-19	0	1	0													0
LiGa_10.19_18_FM	FM	2021-10-19	0.784946	0.0107527	0													0.989247
MiZ_10.19_1_FM	FM	2021-10-19	0.0743243	0.925676	0													0.0743243
MiZ_10.19_4_FM	FM	2021-10-19	0.05	0.0866667	0													0.913333
MiZ_10.19_8_FM	FM	2021-10-19	0.03	0.0566667	0													0.943333
MiZ_10.19_11_FM	FM	2021-10-19	0	1	0													0
MiZ_10.19_13_FM	FM	2021-10-19	0	0.316667	0.04													0.683333
MiZ_10.19_15_FM	FM	2021-10-19	0.366667	0.508333	0.125													0.491667
MiZ_10.19_16_FM	FM	2021-10-19	0.0533333	0.833333	0.113333													0.166667
SB_10.19_1_FM	FM	2021-10-19	0.84	0.16	0													0.84
SB_10.19_6_FM	FM	2021-10-19	0	0.904762	0.0952381													0.0952381
SB_10.19_20_FM	FM	2021-10-19	0.03	0.866667	0.103333													0.133333
KiJ_10.19_4_FM	FM	2021-10-19	0.116667	0.756667	0.0833333													0.243333
KiJ_10.19_5_FM	FM	2021-10-19	0	0.193333	0													0.806667
KiJ_10.19_16_FM	FM	2021-10-19	0	0.846667	0.0966667													0.153333
KiJ_10.19_19_FM	FM	2021-10-19	0	0.375	0.183333													0.625
SaA_10.20_7_FM	FM	2021-10-20	0.0150754	0.954774	0.0301508													0.0452261
SaA_10.20_10_FM	FM	2021-10-20	0	0.869231	0.130769													0.130769
SaA_10.20_1_FM	FM	2021-10-20	0	0.847328	0.0763359													0.152672
KaAd_10.21_4_FM	FM	2021-10-21	0	0.875	0.125													0.125
KaAd_10.21_7_FM	FM	2021-10-21	0	0.803333	0.196667													0.196667
KaAd_10.21_15_FM	FM	2021-10-21	0	0.898058	0													0.101942
NaLi_10.21_2_FM	FM	2021-10-21	0.0466667	0.91	0.0433333													0.09
NaLi_10.21_6_FM	FM	2021-10-21	0	1	0													0
NaLi_10.21_7_FM	FM	2021-10-21	0	0.970833	0.0291667													0.0291667
NaLi_10.21_14_FM	FM	2021-10-21	0	0.726667	0.243333													0.273333
GL_10.21_4_FM	FM	2021-10-21	0	0.946667	0.0533333													0.0533333
GL_10.21_8_FM	FM	2021-10-21	0	1	0													0
GL_10.21_12_FM	FM	2021-10-21	0.134454	0.802521	0.0630252													0.197479
NK_10.21_7_FM	FM	2021-10-21	0	1	0													0
NK_10.21_17_FM	FM		0	1	0													0
LeE_10.26_1_FM	FM	2021-10-26	0.07	0.76	0.14													0.24
NaGa_10.26_2_FM	FM	2021-10-26	0	0.747967	0.252033													0.252033
NaGa_10.26_4_FM	FM	2021-10-26	0	0.178862	0.821138													0.821138
NaGa_10.26_10_FM	FM	2021-10-26	0.1	0.704762	0.195238													0.295238
NaGa_10.26_17_FM	FM	2021-10-26	0	0.786667	0.16													0.213333
NaGa_10.26_18_FM	FM	2021-10-26	0	0.88	0.0866667													0.12
MiZ_10.26_5_FM	FM	2021-10-26	0	1	0													0
MiZ_10.26_8_FM	FM	2021-10-26	0.04	0.77	0.143333													0.23
MiZ_10.26_10_FM	FM	2021-10-26	0.180769	0.573077	0.246154													0.426923
MiZ_10.26_9_FM	FM	2021-10-26	0.23741	0.690647	0.0719424													0.309353
MiZ_10.26_12_FM	FM	2021-10-26	0.0633333	0.34	0.596667													0.66
MiZ_10.26_13_FM	FM	2021-10-26	0.0748299	0.891156	0.0340136													0.108844
MiZ_10.26_17_FM	FM	2021-10-26	0	0.865385	0.134615													0.134615
MiZ_10.26_18_FM	FM	2021-10-26	0	0.156667	0													0.843333
SB_10.26_5_FM	FM	2021-10-26	0.0981481	0.268519	0.133333													0.731481
SB_10.26_8_FM	FM	2021-10-26	1	0	0													1
SB_10.26_20_FM	FM	2021-10-26	0.142857	0.8	0.0571429													0.2
Mli_10.26_1_FM	FM	2021-10-26	0.01	0.886667	0.1													0.113333
Mli_10.26_3_FM	FM	2021-10-26	0.187773	0.611354	0.122271													0.388646
Mli_10.26_20_FM	FM	2021-10-26	0	1	0													0
MLi_10.26_14_FM	FM	2021-10-26	0	0.878788	0													0.121212
KiJ_10.26_1_FM	FM	2021-10-26	0	0.813333	0.186667													0.186667
KiJ_10.26_9_FM	FM	2021-10-26	0	0.74	0.186667													0.26
KiJ_10.26_11_FM	FM	2021-10-26	0.383333	0.57	0.0466667													0.43
SaA_10.27_4_FM	FM	2021-10-27	0	0.837838	0.0378378													0.162162
SaA_10.27_5_FM	FM	2021-10-27	0	0.722222	0.0888889													0.277778
AnNa_10.28_7_FM	FM	2021-10-28	0.333333	0.655556	0.0111111													0.344444
AnNa_10.28_12_FM	FM	2021-10-28	0	1	0													0
AnNa_10.28_16_FM	FM	2021-10-28	0	1	0													0
AnNa_10.28_17_FM	FM	2021-10-28	0.112782	0.849624	0.0037594													0.150376
LG_10.28_1_FM	FM	2021-10-28	0	1	0													0
LG_10.28_2_FM	FM	2021-10-28	0	0.821053	0.140351													0.178947
LG_10.28_18_FM	FM	2021-10-28	0	0.88	0.12													0.12
LG_10.28_20_FM	FM	2021-10-28	0	0.967742	0.0322581													0.0322581
AdKa_10.28_5_FM	FM	2021-10-28	0	0.78	0.196667													0.22
AdKa_10.28_7_FM	FM	2021-10-28	0	0.890196	0.109804													0.109804
AdKa_10.28_10_FM	FM	2021-10-28	0	0.923333	0.0766667													0.0766667
AdKa_10.28_13_FM	FM	2021-10-28	0.03	0.876667	0.0933333													0.123333
AdKa_10.28_17_FM	FM	2021-10-28	0	1	0													0
AdKa_10.28_18_FM	FM	2021-10-28	0	1	0													0
AdKa_10.28_19_FM	FM	2021-10-28	0	0.93	0.02													0.07
KyGaSt_10.28_1_FM	FM	2021-10-28	0	0.183333	0.816667													0.816667
KyGaSt_10.28_5_FM	FM	2021-10-28	0	0.753333	0.246667													0.246667
KyGaSt_10.28_6_FM	FM	2021-10-28	0	0.933333	0.0666667													0.0666667
KyGaSt_10.28_7_FM	FM	2021-10-28	0	1	0													0
KyGaSt_10.28_8_FM	FM	2021-10-28	0	0.9	0.1													0.1
KyGaSt_10.28_10_FM	FM	2021-10-28	0	0.545455	0.454545													0.454545
Mle_11.1_3_FM	FM	2021-11-01	0.38206	0.601329	0.0166113													0.398671
Mle_11.1_6_FM	FM	2021-11-01	0.185065	0.0422078	0.116883													0.957792
Mle_11.1_11_FM	FM	2021-11-01	0.13289	0.495017	0.315615													0.504983
Mle_11.1_14_FM	FM	2021-11-01	0.143713	0.616766	0.203593													0.383234
LeE_9.28_5_TM	TM	2021-09-28	0.409836	0	0													1
SaA_9.28_1_TM	TM	2021-09-28	0.496	0.36	0.104													0.64
SB_9.28_2_TM	TM	2021-09-28	0.257143	0.05	0.642857													0.95
SB_9.28_3_TM	TM	2021-09-28	0.276667	0.543333	0.0833333													0.456667
SB_9.28_4_TM	TM	2021-09-28	0	1	0													0
KiJ_9.28_1_TM	TM	2021-09-28	0	0.333333	0													0.666667
KiJ_9.28_4_TM	TM	2021-09-28	0.527778	0.472222	0													0.527778
Na_9.30_1_TM	TM	2021-09-30	0	0.986239	0.00458716													0.0137615
SaA_10.5_10_TM	TM	2021-10-05	0.0482759	0.813793	0.137931													0.186207
SaA_10.5_18_TM	TM	2021-10-05	0	1	0													0
SB_10.5_1_TM	TM	2021-10-05	0.76	0.23	0.01													0.77
SB_10.5_2_TM	TM	2021-10-05	0	0.97	0.03													0.03
SB_10.5_8_TM	TM	2021-10-05	0.15678	0.771186	0.0169492													0.228814
SB_10.5_17_TM	TM	2021-10-05	0.238095	0.647619	0.114286													0.352381
AdKa_10.7_6_TM	TM	2021-10-07	0.0218182	0.872727	0.0727273													0.127273
AdKa_10.7_7_TM	TM	2021-10-07	0	0.4	0													0.6
AdKa_10.7_12_TM	TM	2021-10-07	0	1	0													0
AdKa_10.7_14_TM	TM	2021-10-07	0	1	0													0
AdKa_10.7_17_TM	TM	2021-10-07	0	0.245033	0.0198676													0.754967
AnGa_10.7_5_TM	TM	2021-10-07	0.132159	0.837004	0.030837													0.162996
AnGa_10.7_7_TM	TM	2021-10-07	0.810573	0.14978	0.0352423													0.85022
AnGa_10.7_8_TM	TM	2021-10-07	0	0.81	0.05													0.19
AnGa_10.7_19_TM	TM	2021-10-07	0.27	0.675	0.055													0.325
KN_10.7_1_TM	TM		0	1	0													0
KN_10.7_7_TM	TM		0	1	0													0
KN_10.7_10_TM	TM		0	0	1													1
KN_10.7_11_TM	TM		0	0	0													1
KN_10.7_14_TM	TM		0	0.85	0.15													0.15
KN_10.7_18_TM	TM		0	0.922222	0													0.0777778
KN_10.7_20_TM	TM		0	0.972222	0.0277778													0.0277778
SaA_10.12_4_TM	TM	2021-10-12	0	0.0451977	0.186441													0.954802
SaA_10.12_6_TM	TM	2021-10-12	0.170543	0.286822	0.496124													0.713178
SaA_10.12_13_TM	TM	2021-10-12	0.0235849	0.962264	0.0141509													0.0377358
SaA_10.12_16_TM	TM	2021-10-12	0	0.871429	0.0714286													0.128571
SB_10.12_6_TM	TM	2021-10-12	0.575	0.1875	0.15625													0.8125
SB_10.12_11_TM	TM	2021-10-12	0.62963	0.296296	0.0740741													0.703704
KiJ_10.12_1_TM	TM	2021-10-12	0.958333	0.0416667	0													0.958333
KiJ_10.12_4_TM	TM	2021-10-12	0.958333	0	0.0416667													1
KiJ_10.12_12_TM	TM	2021-10-12	0.8	0.166667	0.0333333													0.833333
KiJ_10.12_14_TM	TM	2021-10-12	0	1	0													0
KiJ_10.12_19_TM	TM	2021-10-12	0.916667	0	0.0833333													1
NaAn_10.14_8_TM	TM	2021-10-14	0.961538	0	0.0384615													1
NaAn_10.14_12_TM	TM	2021-10-14	0	1	0													0
KN_10.14_7_TM	TM		0	1	0													0
KN_10.14_12_TM	TM		0	0.9375	0.0625													0.0625
KN_10.14_16_TM	TM		0	0.235294	0.352941													0.764706
KN_10.14_18_TM	TM		0	1	0													0
KiJ_10.19_7_TM	TM	2021-10-19	0.253333	0.746667	0													0.253333
KiJ_10.19_8_TM	TM	2021-10-19	0.13	0.76	0.08													0.24
KiJ_10.19_10_TM	TM	2021-10-19	0.85	0	0.0666667													1
KiJ_10.19_12_TM	TM	2021-10-19	0.293333	0.466667	0.04													0.533333
KiJ_10.19_13_TM	TM	2021-10-19	0.5	0.36	0.0466667													0.64
KiJ_10.19_14_TM	TM	2021-10-19	0.25	0.206667	0.29													0.793333
SaA_10.20_13_TM	TM	2021-10-20	0	0.973684	0.0263158													0.0263158
KaAd_10.21_14_TM	TM	2021-10-21	0	0.98	0.02													0.02
NaLi_10.21_10_TM	TM	2021-10-21	0	1	0													0
NaLi_10.21_15_TM	TM	2021-10-21	0.327014	0.336493	0.279621													0.663507
SB_10.26_16_TM	TM	2021-10-26	0.833333	0.166667	0													0.833333
KiJ_10.26_5_TM	TM	2021-10-26	0	0.96	0													0.04
KiJ_10.26_8_TM	TM	2021-10-26	0.586667	0.28	0.133333													0.72
KiJ_10.26_10_TM	TM	2021-10-26	0	1	0													0
KiJ_10.26_12_TM	TM	2021-10-26	0	0.741935	0.0698925													0.258065
KiJ_10.26_14_TM	TM	2021-10-26	0	0.953333	0													0.0466667
KiJ_10.26_15_TM	TM	2021-10-26	0.0766667	0.743333	0.18													0.256667
KiJ_10.26_16_TM	TM	2021-10-26	0.0869565	0.795652	0.117391													0.204348
KiJ_10.26_18_TM	TM	2021-10-26	0.44586	0.191083	0.363057													0.808917
SaA_10.27_11_TM	TM	2021-10-27	0	1	0													0
SaA_10.27_20_TM	TM	2021-10-27	0	0.9	0.1													0.1
KyGaSt_10.28_17_TM	TM	2021-10-28	0.0625	0.75	0.1875													0.25
